# Supplementary material for: Hole-Doping-Induced Perpendicular Magnetic Anisotropy and High Curie Temperature in a CrSX (X = Cl, Br, I) Semiconductor Monolayer
Source: Nanomaterials (Basel). 2023 Dec 8;13(24):3105. doi: 10.3390/nano13243105 (PMC10745588; doi:10.3390/nano13243105)
Supplement: Supplementary file 1 [file nanomaterials-13-03105-s001.zip]

Archive with 1 entries (1 files):
- nanomaterials-2726336-supplementary.pdf
